# Supplementary material for: Current practice, training and skill assessment of central venous access device insertion: Perspectives of intensive care trainees in adult intensive care units across Australia and New Zealand and their recommendations for improvement: Central Venous Lines Insertion: Practice, Education, Recommendation 2.0 (CLIPER 2.0)
Source: Crit Care Resusc. 2026 Feb 19;28(1):100159. doi: 10.1016/j.ccrj.2025.100159 (PMC12936742; doi:10.1016/j.ccrj.2025.100159)
Supplement: Multimedia component 1 [file mmc1.zip]

Archive with 2 entries (1 files):
- CCRJ-D-25-00163/
- CCRJ-D-25-00163/Supplementary material CLIPER 2.docx
